# Supplementary material for: Increasing the Proportion of Broadleaf Species in Mixed Conifer-Broadleaf Forests Improves Understory Plant Composition and Promotes Soil Carbon Fixation
Source: Plants (Basel). 2025 May 5;14(9):1392. doi: 10.3390/plants14091392 (PMC12073394; doi:10.3390/plants14091392)
Supplement: Supplementary file 1 [file plants-14-01392-s001.zip]

Archive with 1 entries (1 files):
- plants-3597618-supplementary.pdf
